# Supplementary material for: Exploring the feasibility of using school food purchase data as a method to assess dietary intakes in secondary school aged pupils
Source: Public Health Nutr. 2025 Apr 14;28(1):e82. doi: 10.1017/S1368980025000527 (PMC12100558; doi:10.1017/S1368980025000527)
Supplement: Bradley and Spence supplementary material 2 — Bradley and Spence supplementary material [file S1368980025000527sup002.xlsx]

## Sheet: coding scheme
Purchased item description (derived from till buttons)	Nutrient databank code	Nutrient databank code name	additional nutrient code1	additional food code2	Intake24 food group number	Intake24 food group name
Apple	1952	APPLES EATING RAW FLESH & SKIN ONLY			73	Fresh fruit
Apple Cake	9803	APPLE CAKE MADE WITH BUTTER			16	Cakes: sweet buns, sweet pastries, fruit scones and custard tart (sweet but not savoury based items)
Apple Crumb	502	APPLE CRUMBLE NOT WHOLEMEAL			111	Non milk based sweet puddings: (excluding yoghurts and canned/stewed fruits) e.g. meringue, cheesecake, gateaux, jelly, fruit pies (pastry), crumble
Apple Crumbl	502	APPLE CRUMBLE NOT WHOLEMEAL			111	Non milk based sweet puddings: (excluding yoghurts and canned/stewed fruits) e.g. meringue, cheesecake, gateaux, jelly, fruit pies (pastry), crumble
Apple Crumble	502	APPLE CRUMBLE NOT WHOLEMEAL			111	Non milk based sweet puddings: (excluding yoghurts and canned/stewed fruits) e.g. meringue, cheesecake, gateaux, jelly, fruit pies (pastry), crumble
Apple Flapjack	261	FLAPJACKS PURCHASED			16	Cakes: sweet buns, sweet pastries, fruit scones and custard tart (sweet but not savoury based items)
Assorted Baguettes	0	0			110	Cereal based savouries with vegetable or meat additions: bhajis, samosas, pakora, prawn toasts, spring rolls, meat filled spring roll
Assorted Biscuits	0	0			14	Sweet biscuits
Bacon & Sausage Bun	11461	BACON SANDWICH WITH WHITE/MALTED BREAD	11529 - PORK SAUSAGE, GRILLED		39	Bacon and ham
Bacon Bun	11461	BACON SANDWICH WITH WHITE/MALTED BREAD			39	Bacon and ham
Bacon Sandwich Large	11461	BACON SANDWICH WITH WHITE/MALTED BREAD			39	Bacon and ham
Bacon Small	11461	BACON SANDWICH WITH WHITE/MALTED BREAD			39	Bacon and ham
Bacon/Cheese Jacket	11117	POTATOES OLD OVEN BAKED FLESH AND SKIN	908 - RASHERS CUT UNSPEC NOT SMOKED GRILLED LEAN AND FAT	654 - CHEESE CHEDDAR ENGLISH	64	Jacket potatoes: baked in skins
Bagel	9373	BAGELS PLAIN ONLY			4	Bread, other <8g/100g fat
Bagel HALF	9373	BAGELS PLAIN ONLY			4	Bread, other <8g/100g fat
Baguette	0	0			110	Cereal based savouries with vegetable or meat additions: bhajis, samosas, pakora, prawn toasts, spring rolls, meat filled spring roll
Baguette Meal Deal	0	0			110	Cereal based savouries with vegetable or meat additions: bhajis, samosas, pakora, prawn toasts, spring rolls, meat filled spring roll
Baked Beans	1662	BEANS BAKED CANNED			67	Baked beans
Baked Potato Deal	0	0			64	Jacket potatoes: baked in skins
Banana	1977	BANANAS RAW FLESH ONLY			73	Fresh fruit
Banana Cake	302	BANANA CAKE, HOMEMADE			3	Sweet breads: malt bread, currant bread
Banana Sponge	302	BANANA CAKE, HOMEMADE			3	Sweet breads: malt bread, currant bread
BBQ Chicken	5268	CHICKEN WINGS MARINATED OR BBQ OR GRILLED			45	Chicken/Turkey dishes
BBQ Chicken pizza	10030	CHICKEN PIZZA, WITH OR WITHOUT VEG/FRUIT, WITH OR WITHOUT ADDITIONAL SAUCES (E.G. BBQ, CAJUN, CHILLI			112	Pizza
BBQ Chicken Wrap	11481	BBQ SOUTHERN FRIED CHICKEN WRAP			110	Cereal based savouries with vegetable or meat additions: bhajis, samosas, pakora, prawn toasts, spring rolls, meat filled spring roll
BBQ Sauce	2409	BARBECUE SAUCE			97	Other sauces e.g. vinegar, salad cream, tartare sauce, cook-in-canned sauce
BBQ Veg Wrap	8390	STIR FRIED VEGETABLES PURCHASED FROZEN FRIED IN BLENDED VEG	6838 - TORTILLA (WHEAT) SOFT	2409 - BARBECUE SAUCE	110	Cereal based savouries with vegetable or meat additions: bhajis, samosas, pakora, prawn toasts, spring rolls, meat filled spring roll
Beans on Toast	1662	BEANS BAKED CANNED	10777 - BREAD, 50% WHITE AND 50% WHOLEMEAL FLOURS TOASTED		67	Baked beans
Beef Stir Fry & Rice	5617	BEEF STIR FRY	55 - WHITE RICE EASY COOK BOILED		103	Meat based rice dishes
Berry Flapjack	261	FLAPJACKS PURCHASED			16	Cakes: sweet buns, sweet pastries, fruit scones and custard tart (sweet but not savoury based items)
Biscuit	0	0			14	Sweet biscuits
Bolognaise	1323	BOLOGNESE SAUCE			40	Beef and beef dishes
Bolognaise & G/Bread	1323	BOLOGNESE SAUCE	7615 - GARLIC (& HERB) BREAD		40	Beef and beef dishes
Bread bun	10779	BREAD ROLLS, 50% WHITE AND 50% WHOLEMEAL FLOURS			1	White bread/rolls
Breakfast Bun	0	0			39	Bacon and ham
Burger	8266	BEEFBURGER ECONOMY GRILLED			47	Burgers and kebabs
Butter/Flora Ptn	11201	FLORA ORIGINAL			35	Monosaturated
Cajun Chick Quasadil	11481	BBQ SOUTHERN FRIED CHICKEN WRAP			45	Chicken/Turkey dishes
Cajun Chicken	5450	CHICKEN BREAST MARINATED EG. BIRDS EYE SPICY CAJUN			45	Chicken/Turkey dishes
Cake & Custard	0	0			111	Non milk based sweet puddings: (excluding yoghurts and canned/stewed fruits) e.g. meringue, cheesecake, gateaux, jelly, fruit pies (pastry), crumble
Carrot Cake	5722	CARROT CAKE ICED PURCHASED			16	Cakes: sweet buns, sweet pastries, fruit scones and custard tart (sweet but not savoury based items)
Carton Juice 220ml	2357	MIXED FRUIT JUICE PASTEURISED			86	Fruit juices
Cauliflower Cheese	5241	CAULIFLOWER CHEESE MADE WITH SEMI SKIMMED MILK			71	Vegetable dishes
Cereal	0	0			7	Other breakfast cereals: muesli, bran flakes
Cereal Bars	0	0			8	Breakfast alternatives: nutrigrain bar, pop tart, breakfast cereal bars
Cheese	654	CHEESE CHEDDAR ENGLISH			28	Other cheese: edam, cheddar
Cheese & Tom Pizza	10026	CHEESE AND TOMATO PIZZA, ANY BASE, RETAIL			112	Pizza
Cheese & Tom Quiche	9861	CHEESE & TOMATO QUICHE			113	Non meat containing savoury pies and pastries
Cheese &Onion Pie	821	CHEESE & ONION PASTY PURCHASED			113	Non meat containing savoury pies and pastries
Cheese Cakes	6962	CHEESECAKE, FRUIT, INDIVIDUAL FULL FAT, PURCHASED			111	Non milk based sweet puddings: (excluding yoghurts and canned/stewed fruits) e.g. meringue, cheesecake, gateaux, jelly, fruit pies (pastry), crumble
Cheese Pizza	10026	CHEESE AND TOMATO PIZZA, ANY BASE, RETAIL			112	Pizza
Cheese Quesadilla	11452	CHEESE SANDWICH WITH WHITE/MALTED BREAD			29	Cheese dishes: macaroni cheese, cheese sauce
Cheese Savoury	0	0			110	Cereal based savouries with vegetable or meat additions: bhajis, samosas, pakora, prawn toasts, spring rolls, meat filled spring roll
Cheese Scone	367	CHEESE SCONES NOT WHOLEMEAL			15	Savoury biscuits and baked goods
Cheese tart	0	0			29	Cheese dishes: macaroni cheese, cheese sauce
Cheese&Onion Quiche	8779	CHEESE & ONION QUICHE HOMEMADE			113	Non meat containing savoury pies and pastries
Cheese/Tuna	0	0			110	Cereal based savouries with vegetable or meat additions: bhajis, samosas, pakora, prawn toasts, spring rolls, meat filled spring roll
Cherry Crumble	503	FRUIT CRUMBLE NOT APPLE NOT WHOLEMEAL			111	Non milk based sweet puddings: (excluding yoghurts and canned/stewed fruits) e.g. meringue, cheesecake, gateaux, jelly, fruit pies (pastry), crumble
Chick/Broc Pasta	6075	CHICKEN & BROCCOLI PASTA BAKE			107	Meat based pasta dishes
Chicken & Bacon	0	0			110	Cereal based savouries with vegetable or meat additions: bhajis, samosas, pakora, prawn toasts, spring rolls, meat filled spring roll
Chicken Casserole	8749	CHICKEN & VEGETABLE CASSEROLE WITH OLIVE OIL			45	Chicken/Turkey dishes
Chicken Curry	5932	CHICKEN CURRY WITH TOMATOES AND ONION			45	Chicken/Turkey dishes
Chicken Dinner	8040	ROAST CHICKEN WITH POTATOES AND VEGETABLES PURCHASED ONLY			45	Chicken/Turkey dishes
Chicken fajita	3391	FAJITAS WITH CHICKEN, PEPPERS AND OLIVE OIL			45	Chicken/Turkey dishes
Chicken Fajita Pocke	3391	FAJITAS WITH CHICKEN, PEPPERS AND OLIVE OIL			45	Chicken/Turkey dishes
Chicken Fajitas	3391	FAJITAS WITH CHICKEN, PEPPERS AND OLIVE OIL			45	Chicken/Turkey dishes
Chicken Italian	11505	PASTA WITH MEAT IN A TOMATO-BASED SAUCE			107	Meat based pasta dishes
Chicken Jalfrazi	5932	CHICKEN CURRY WITH TOMATOES AND ONION			45	Chicken/Turkey dishes
Chicken Jalrezi	5932	CHICKEN CURRY WITH TOMATOES AND ONION			45	Chicken/Turkey dishes
Chicken Korma	1362	CHICKEN CURRY KORMA STYLE WITH CREAM OR COCONUT			45	Chicken/Turkey dishes
Chicken noodles	6751	ORIENTAL CHICKEN WITH NOODLES AND VEGETABLES			105	Noodles and noodle dishes
Chicken Pasta Bake	5100	TOMATO AND CHEESE BASED PASTA SAUCE WITH CHICKEN AND MUSHROOMS			107	Meat based pasta dishes
Chicken Tikka	1122	CHICKEN TIKKA, GRILLED, NO BONES INCLUDES TAKEAWAY			45	Chicken/Turkey dishes
Chicken Tikka Masala	1362	CHICKEN CURRY KORMA STYLE WITH CREAM OR COCONUT			45	Chicken/Turkey dishes
Chicken tomat pasta	5100	TOMATO AND CHEESE BASED PASTA SAUCE WITH CHICKEN AND MUSHROOMS			107	Meat based pasta dishes
Chicken tomato pasta	5100	TOMATO AND CHEESE BASED PASTA SAUCE WITH CHICKEN AND MUSHROOMS			107	Meat based pasta dishes
chicken wrap	11448	SPICY/SWEET CHILLI CHICKEN WRAP			45	Chicken/Turkey dishes
Chilli beef taco	5819	CHILLI CON CARNE LEAN MINCE KID BEANS TOMS&PKT MIX	7876 - TORTILLA CHIPS		45	Chicken/Turkey dishes
Chilli Beef Tacos	5819	CHILLI CON CARNE LEAN MINCE KID BEANS TOMS&PKT MIX	7876 - TORTILLA CHIPS		45	Chicken/Turkey dishes
chilli pasta	11506	SPAGHETTI BOLOGNESE, HOME MADE (PASTA AND SAUCE)			107	Meat based pasta dishes
Chilli Taco	5819	CHILLI CON CARNE LEAN MINCE KID BEANS TOMS&PKT MIX	7876 - TORTILLA CHIPS		40	Beef and beef dishes
Chilli-Con-Carni	5819	CHILLI CON CARNE LEAN MINCE KID BEANS TOMS&PKT MIX			40	Beef and beef dishes
Chinese Chick Noodle	6751	ORIENTAL CHICKEN WITH NOODLES AND VEGETABLES			45	Chicken/Turkey dishes
Chinese noodles	10153	VEGETABLE CHOW MEIN			105	Noodles and noodle dishes
Choc & Orange cake	3905	CHOCOLATE SPONGE CAKE MADE WITH BUTTER, HOMEMADE BUTTER ICING			16	Cakes: sweet buns, sweet pastries, fruit scones and custard tart (sweet but not savoury based items)
Choc bis	7662	COOKIES AND BISCUITS WITH CHOCOLATE			14	Sweet biscuits
Chocolate Bars	10564	CHOCOLATE COVERED BAR WITH CARAMEL AND CEREAL. NOT PICNIC NOT TOFFEE CRISP			81	Chocolate
Chocolate Crunch	7662	COOKIES AND BISCUITS WITH CHOCOLATE			14	Sweet biscuits
Chocolate Orang Cake	3905	CHOCOLATE SPONGE CAKE MADE WITH BUTTER, HOMEMADE BUTTER ICING			16	Cakes: sweet buns, sweet pastries, fruit scones and custard tart (sweet but not savoury based items)
Chocolate orange	3905	CHOCOLATE SPONGE CAKE MADE WITH BUTTER, HOMEMADE BUTTER ICING			16	Cakes: sweet buns, sweet pastries, fruit scones and custard tart (sweet but not savoury based items)
chocolate sponge	3905	CHOCOLATE SPONGE CAKE MADE WITH BUTTER, HOMEMADE BUTTER ICING			16	Cakes: sweet buns, sweet pastries, fruit scones and custard tart (sweet but not savoury based items)
Classic Triangle S/W	0	0			110	Cereal based savouries with vegetable or meat additions: bhajis, samosas, pakora, prawn toasts, spring rolls, meat filled spring roll
Cod and Chips	1637	COD IN BATTER FROZEN BAKED	1849 - CHIPS OLD POTS FRIED BLENDED		56	Fish dishes: curry, seafood pasta, fish pie
Coffee	2307	COFFEE FRESH STRONG INFUSION			92	Coffee (excluding added sugar)
Coke	7902	CARBONATED BEVERAGE NO JUICE CANNED LOW CALORIE			85	Other carbonated drinks (not diet)
Cold Baguettes	0	0			110	Cereal based savouries with vegetable or meat additions: bhajis, samosas, pakora, prawn toasts, spring rolls, meat filled spring roll
Cold Pizza Slice	10026	CHEESE AND TOMATO PIZZA, ANY BASE, RETAIL			112	Pizza
Cornflake Tart	310	CHOCOLATE CRISPIE CAKES (CORNFLAKES & RICE KRISPIES) PURCHASED OR HOMEMADE			16	Cakes: sweet buns, sweet pastries, fruit scones and custard tart (sweet but not savoury based items)
Cottage Pie	1357	COTTAGE PIE			108	Meat and potato dishes
Crisps	10001	POTATO CRISPS HIGH OLEIC SUNFLOWER OIL EG WALKERS			61	Potato based crisps – full fat
Croissants	166	CROISSANTS PLAIN NOT FILLED			101	Bread, other >8g/100g fat
Crossiants	166	CROISSANTS PLAIN NOT FILLED			101	Bread, other >8g/100g fat
Crumpet	148	CRUMPETS PIKELETS TOASTED			4	Bread, other <8g/100g fat
Crumpets	148	CRUMPETS PIKELETS TOASTED			4	Bread, other <8g/100g fat
Crusty Roll	121	BREAD WHITE CRUSTY			1	White bread/rolls
Cumberland sausage	11529	PORK SAUSAGE, GRILLED			48	Sausages
Cuplet	8144	FRUIT JUICE DRINK WITH 5% FRUIT JUICE RTD			86	Fruit juices
Dessert	0	0				0
Dr Pepper	7902	CARBONATED BEVERAGE NO JUICE CANNED LOW CALORIE			85	Other carbonated drinks (not diet)
Dried Fruit Pot	2665	DRIED MIXED FRUIT			74	Dried fruit
Eton Mess	5581	PAVLOVA / MERINGUE WITH FRUIT AND CREAM PURCHASED			17	Milk based sweet puddings
Extra Butter	851	BUTTER SALTED			30	Butter
Extra Sauce	0	0			97	Other sauces e.g. vinegar, salad cream, tartare sauce, cook-in-canned sauce
Extra veg portion	0	0			70	Other vegetables (excluding potato): carrots, green beans, pulses, cabbage, tomato base sauce, mushrooms, sweetcorn, stir fried vegetables, green salad
Fanta	7902	CARBONATED BEVERAGE NO JUICE CANNED LOW CALORIE			85	Other carbonated drinks (not diet)
Filled Jacket 1 Fill	0	0			64	Jacket potatoes: baked in skins
Fish & Chips	1637	COD IN BATTER FROZEN BAKED	1849 - CHIPS OLD POTS FRIED BLENDED		56	Fish dishes: curry, seafood pasta, fish pie
Flapjack	357	FLAPJACKS HOMEMADE			16	Cakes: sweet buns, sweet pastries, fruit scones and custard tart (sweet but not savoury based items)
Flavoured milk	10256	FLAVOURED MILK DRINKS, NAS, MADE WITH SEMI-SKIMMED MILK			24	Milkshakes: includes purchased & made from powder mix, made with all milk types
Flavoured Milk 200ml	10256	FLAVOURED MILK DRINKS, NAS, MADE WITH SEMI-SKIMMED MILK			24	Milkshakes: includes purchased & made from powder mix, made with all milk types
Flavoured Water	10763	MINERAL WATER NAS FRUIT FLAVOUR WITH SWEETENER			90	Water
Flavoured water 330m	10763	MINERAL WATER NAS FRUIT FLAVOUR WITH SWEETENER			90	Water
Flora portion	10041	PURE SUNFLOWER BRAND FAT SPREAD			35	Monosaturated
Fresh Fruit	0	0			73	Fresh fruit
Fresh fruit carton	2357	MIXED FRUIT JUICE PASTEURISED			86	Fruit juices
Fresh Fruit Pot	2036	FRESH FRUIT SALAD NO SUGAR			73	Fresh fruit
Fresh Fruit Salad	2036	FRESH FRUIT SALAD NO SUGAR			73	Fresh fruit
Frozen Yoghurt	704	YOGURT LOW FAT FRUIT			18	Low fat yoghurt/fromage frais
Fruit	0	0			73	Fresh fruit
Fruit	0	0			73	Fresh fruit
Fruit Carton	2357	MIXED FRUIT JUICE PASTEURISED			86	Fruit juices
Fruit Flakes	0	0			74	Dried fruit
Fruit Juice Carton	2357	MIXED FRUIT JUICE PASTEURISED			86	Fruit juices
Fruit Juice Cup	2357	MIXED FRUIT JUICE PASTEURISED			86	Fruit juices
Fruit pot all	2036	FRESH FRUIT SALAD NO SUGAR			73	Fresh fruit
Fruit Salad	2036	FRESH FRUIT SALAD NO SUGAR			73	Fresh fruit
Gammon Pineapple	907	BACON GAMMON RASHERS GRILLED LEAN ONLY	2122 - PINEAPPLE CANNED IN FRUIT JUICE FRUIT ONLY		39	Bacon and ham
Gammon steak	907	BACON GAMMON RASHERS GRILLED LEAN ONLY			39	Bacon and ham
Garlic Bread	7615	GARLIC (& HERB) BREAD			101	Bread, other >8g/100g fat
Ginger Cake	7691	GINGERBREAD / GINGERCAKE PURCHASED			16	Cakes: sweet buns, sweet pastries, fruit scones and custard tart (sweet but not savoury based items)
Grapes	2041	GRAPES BLACK & RED RAW FLESH & SKIN ONLY NOT PIPS			73	Fresh fruit
Grill Chicken Burger	2672	CHICKEN BURGER COATED GRILLED			47	Burgers and kebabs
Half Jacket	11117	POTATOES OLD OVEN BAKED FLESH AND SKIN			64	Jacket potatoes: baked in skins
Ham	1039	HAM NOT SMOKED			39	Bacon and ham
Ham & Pin Pizza	10032	PIZZA WITH ANY COMBINATION OF MEAT CHICKEN AND FISH TOPPINGS, WITH OR WITHOUT VEG/FRUIT, ANY BASE.			112	Pizza
Ham pizza	10032	PIZZA WITH ANY COMBINATION OF MEAT CHICKEN AND FISH TOPPINGS, WITH OR WITHOUT VEG/FRUIT, ANY BASE.			112	Pizza
Harvest Chicken Cass	8749	CHICKEN & VEGETABLE CASSEROLE WITH OLIVE OIL			45	Chicken/Turkey dishes
Homebakes	0	0			16	Cakes: sweet buns, sweet pastries, fruit scones and custard tart (sweet but not savoury based items)
Homemade Biscuits	0	0			14	Sweet biscuits
Homemade Soup	0	0			99	Soups
Hot Chocolate	10724	HOT CHOCOLATE MADE WITH SEMI-SKIMMED MILK			93	Other hot drinks water and milk based
Hot Meat Baguette	0	0			110	Cereal based savouries with vegetable or meat additions: bhajis, samosas, pakora, prawn toasts, spring rolls, meat filled spring roll
Hot Pudding	0	0				0
Iced Cake	8858	LEMON SPONGE CAKE MADE WITH PUFA MARGARINE ICED			16	Cakes: sweet buns, sweet pastries, fruit scones and custard tart (sweet but not savoury based items)
Italien Chicken	11505	PASTA WITH MEAT IN A TOMATO-BASED SAUCE			107	Meat based pasta dishes
Jacket & cold Fill	0	0			64	Jacket potatoes: baked in skins
Jacket Meal Deal	0	0			64	Jacket potatoes: baked in skins
Jacket Pot & Filling	0	0			64	Jacket potatoes: baked in skins
Jacket Pot Meal Deal	0	0			64	Jacket potatoes: baked in skins
Jacket Pot&2 Filling	0	0			64	Jacket potatoes: baked in skins
Jacket Potato	11117	POTATOES OLD OVEN BAKED FLESH AND SKIN			64	Jacket potatoes: baked in skins
Jacket potato 1 fill	0	0			64	Jacket potatoes: baked in skins
Jacket Potato 2 Fil	0	0			64	Jacket potatoes: baked in skins
Jacket potato 2 fill	0	0			64	Jacket potatoes: baked in skins
Jacket Potato Deal	0	0			64	Jacket potatoes: baked in skins
Jacket potato/butter	11117	POTATOES OLD OVEN BAKED FLESH AND SKIN	11201 - FLORA ORIGINAL		64	Jacket potatoes: baked in skins
Jam portion	2215	JAM WITH EDIBLE SEEDS PURCHASED			82	Preserves and syrups
Jelly	553	JELLY MADE WITH WATER			111	Non milk based sweet puddings: (excluding yoghurts and canned/stewed fruits) e.g. meringue, cheesecake, gateaux, jelly, fruit pies (pastry), crumble
Jelly Squeeze	553	JELLY MADE WITH WATER			111	Non milk based sweet puddings: (excluding yoghurts and canned/stewed fruits) e.g. meringue, cheesecake, gateaux, jelly, fruit pies (pastry), crumble
Jellys	553	JELLY MADE WITH WATER			111	Non milk based sweet puddings: (excluding yoghurts and canned/stewed fruits) e.g. meringue, cheesecake, gateaux, jelly, fruit pies (pastry), crumble
Jerk chicken	5269	CHICKEN BREAST MARINATED GARLIC & HERBS PURCHASED BAKED			45	Chicken/Turkey dishes
Juice Burst	8450	MIXED FRUIT JUICE CANNED UNSWEETENED 100% JUICE			86	Fruit juices
Juice Burst 330ml	8450	MIXED FRUIT JUICE CANNED UNSWEETENED 100% JUICE			86	Fruit juices
Juiceburst	8450	MIXED FRUIT JUICE CANNED UNSWEETENED 100% JUICE			86	Fruit juices
Juiceburst 330	8450	MIXED FRUIT JUICE CANNED UNSWEETENED 100% JUICE			86	Fruit juices
Ketchup	2448	TOMATO KETCHUP			95	Ketchup
Lamb Burger	5217	LAMB BURGER			47	Burgers and kebabs
Large Roll	0	0			110	Cereal based savouries with vegetable or meat additions: bhajis, samosas, pakora, prawn toasts, spring rolls, meat filled spring roll
Large Roll Meal Deal	0	0			110	Cereal based savouries with vegetable or meat additions: bhajis, samosas, pakora, prawn toasts, spring rolls, meat filled spring roll
Lasagne	1348	LASAGNE HOMEMADE			107	Meat based pasta dishes
Lasagne&Garlic Bread	1348	LASAGNE HOMEMADE	7615 - GARLIC (& HERB) BREAD		107	Meat based pasta dishes
Lemon Cake	8858	LEMON SPONGE CAKE MADE WITH PUFA MARGARINE ICED			16	Cakes: sweet buns, sweet pastries, fruit scones and custard tart (sweet but not savoury based items)
Lemon Muffin	8858	LEMON SPONGE CAKE MADE WITH PUFA MARGARINE ICED			16	Cakes: sweet buns, sweet pastries, fruit scones and custard tart (sweet but not savoury based items)
Main & Dessert	0	0				0
Main 2 Cource Meal 1	0	0				0
Main 2 Course Meal 1	0	0				0
Main 2 Course Meal 2	0	0				0
Main 2 Course Meal 3	0	0				0
Main Dish	0	0				0
Main Meal & Desert	0	0				0
Main Meal & Dessert	0	0				0
Main Only	0	0				0
Mash/Veg/Beans	0	0			70	Other vegetables (excluding potato): carrots, green beans, pulses, cabbage, tomato base sauce, mushrooms, sweetcorn, stir fried vegetables, green salad
Mayo Sauce	2432	MAYONNAISE (RETAIL)			97	Other sauces e.g. vinegar, salad cream, tartare sauce, cook-in-canned sauce
MD JP x1 Sm Drink	0	0				0
MD Main Sm Dr Pud	0	0				0
MD MC Sm Drink	0	0				0
MD ST Sand Sm Dr Bis	0	0				0
Meal Deal Pasta Dri	0	0			10	Pasta
MEAL DEAL 1.90	0	0				0
MEAL DEAL 1.95	0	0				0
MEAL DEAL 2.00	0	0				0
Meal Deal Box	0	0				0
Meal Deal Jacket Pot	0	0			64	Jacket potatoes: baked in skins
Meal Deal Sandwich	0	0			110	Cereal based savouries with vegetable or meat additions: bhajis, samosas, pakora, prawn toasts, spring rolls, meat filled spring roll
Meal Deal Soup & Rol	0	0			99	Soups
Meatball Melt	11522	MEATBALLS IN TOMATO SAUCE	10778 - BREAD ROLLS, WHITE WITH ADDED WHEATGERM	661 - CHEESE CHEDDAR ANY OTHER OR FOR RECIPES	40	Beef and beef dishes
Meatballs	6009	PORK MEATBALLS HOMEMADE			40	Beef and beef dishes
Meatballs & Spag	11522	MEATBALLS IN TOMATO SAUCE	34 - PASTA SPAGHETTI BOILED WHITE		107	Meat based pasta dishes
Melon	2084	MELON HONEYDEW GALIA OGEN LEFTOVER SKIN NOT WEIGHED			73	Fresh fruit
Melon fruit pot	2084	MELON HONEYDEW GALIA OGEN LEFTOVER SKIN NOT WEIGHED			73	Fresh fruit
Melon Pot	2084	MELON HONEYDEW GALIA OGEN LEFTOVER SKIN NOT WEIGHED			73	Fresh fruit
Milk	8543	MILK SEMI-SKIMMED PASTEURISED WINTER			21	Milk, semi-skimmed
Milk carton	8543	MILK SEMI-SKIMMED PASTEURISED WINTER			21	Milk, semi-skimmed
Milkshake	10256	FLAVOURED MILK DRINKS, NAS, MADE WITH SEMI-SKIMMED MILK			24	Milkshakes: includes purchased & made from powder mix, made with all milk types
Mince & dumpling	9810	BEEF STEW AND DUMPLINGS			40	Beef and beef dishes
Mince & Dumplings	9810	BEEF STEW AND DUMPLINGS			40	Beef and beef dishes
Mince and Veg	945	BEEF MINCED THICK GRAVY & VEG			40	Beef and beef dishes
Mince Beef Casserole	945	BEEF MINCED THICK GRAVY & VEG			40	Beef and beef dishes
Mince Pie	1302	MINCED BEEF PIE TOP PASTRY			49	Pies and pastries
Misc	0	0				0
Morning Pizza	10026	CHEESE AND TOMATO PIZZA, ANY BASE, RETAIL			112	Pizza
Mousse	582	CHOCOLATE MOUSSE			111	Non milk based sweet puddings: (excluding yoghurts and canned/stewed fruits) e.g. meringue, cheesecake, gateaux, jelly, fruit pies (pastry), crumble
Muffin	5158	CHOCOLATE CHIP MUFFINS HOMEMADE			16	Cakes: sweet buns, sweet pastries, fruit scones and custard tart (sweet but not savoury based items)
Mushroom Korma	1943	VEGETABLE CURRY			102	Vegetable dishes: vegetable curry, vegetable stew
Noodle Box	32	PASTA NOODLES EGG BOILED			105	Noodles and noodle dishes
Oasis	8144	FRUIT JUICE DRINK WITH 5% FRUIT JUICE RTD			87	Fruit drink, ready to drink (sweetened)e.g. sunny delight, umbongo, five alive
Open Food	0	0				0
Option 1	0	0				0
Option 1 meal deal	0	0				0
Option 2	0	0				0
Option 2 Meal Deal	0	0				0
Orange	2092	ORANGES RAW FLESH ONLY			73	Fresh fruit
Oval Bun	0	0			1	White bread/rolls
Packed Lunch Deal	0	0				0
Packed Lunch Meal	0	0				0
Pancakes	6176	PANCAKES WITH EGGS AND SEMI-SKIMMED MILK			4	Bread, other <8g/100g fat
Panini	0	0			110	Cereal based savouries with vegetable or meat additions: bhajis, samosas, pakora, prawn toasts, spring rolls, meat filled spring roll
Panini Deal	0	0			110	Cereal based savouries with vegetable or meat additions: bhajis, samosas, pakora, prawn toasts, spring rolls, meat filled spring roll
Panini Meal Deal	0	0			110	Cereal based savouries with vegetable or meat additions: bhajis, samosas, pakora, prawn toasts, spring rolls, meat filled spring roll
Paninin Deal	0	0			110	Cereal based savouries with vegetable or meat additions: bhajis, samosas, pakora, prawn toasts, spring rolls, meat filled spring roll
Paninis	0	0			110	Cereal based savouries with vegetable or meat additions: bhajis, samosas, pakora, prawn toasts, spring rolls, meat filled spring roll
Pasta & Dessert	0	0			10	Pasta
Pasta Arrabiata	11498	PASTA WITH VEGETABLE-BASED SAUCE			10	Pasta
Pasta Dish	0	0			10	Pasta
Pasta Dish Meal Deal	0	0			10	Pasta
Pasta Meal Deal	0	0			10	Pasta
Pasta pot	11498	PASTA WITH VEGETABLE-BASED SAUCE			106	Non meat based pasta dishes
Pasta Pot Tomato	11498	PASTA WITH VEGETABLE-BASED SAUCE			106	Non meat based pasta dishes
Pasta Pot Tuna	2809	TUNA PASTA			56	Fish dishes: curry, seafood pasta, fish pie
Pasta with Sauce	11498	PASTA WITH VEGETABLE-BASED SAUCE			10	Pasta
Pepperoni	1274	SALAMI			48	Sausages
Pepporoni Panini	8131	CIABATTA / PANINI TOASTED	1274 - SALAMI		110	Cereal based savouries with vegetable or meat additions: bhajis, samosas, pakora, prawn toasts, spring rolls, meat filled spring roll
Pineapple fruit pot	2117	PINEAPPLE FRESH FLESH ONLY			73	Fresh fruit
Pizza - Hidden Sauce	10026	CHEESE AND TOMATO PIZZA, ANY BASE, RETAIL			112	Pizza
Pizza bread	10026	CHEESE AND TOMATO PIZZA, ANY BASE, RETAIL			112	Pizza
Pizza Large	10026	CHEESE AND TOMATO PIZZA, ANY BASE, RETAIL			112	Pizza
Pizza Muffin	10026	CHEESE AND TOMATO PIZZA, ANY BASE, RETAIL			112	Pizza
Pizza Small	10026	CHEESE AND TOMATO PIZZA, ANY BASE, RETAIL			112	Pizza
Pizzini	10026	CHEESE AND TOMATO PIZZA, ANY BASE, RETAIL			112	Pizza
Plain Chicken	5127	CHICK BREAST MEAT ONLY NO SKIN GRILLED NO + FAT			45	Chicken/Turkey dishes
Plain Pasta	27	PASTA MACARONI BOILED			10	Pasta
Plain Pasta & Cheese	27	PASTA MACARONI BOILED	661 - CHEESE CHEDDAR ANY OTHER OR FOR RECIPES		106	Non meat based pasta dishes
Plain Water 330ml	5000	WATER NOT AS A DILUENT			90	Water
Plain Water 500ml	5000	WATER NOT AS A DILUENT			90	Water
Poppy Seed Large Rol	121	BREAD WHITE CRUSTY			1	White bread/rolls
Pork Sausage & Gravy	11529	PORK SAUSAGE, GRILLED	2425 - GRAVY THICKENED NO FAT		48	Sausages
Porridge	3797	PORRIDGE MADE SEMISKIMMED MILK			7	Other breakfast cereals: muesli, bran flakes
Portion of Chips	1849	CHIPS OLD POTS FRIED BLENDED			59	Chips, fried
Pringles	10000	POTATO CRISPS, FRIED IN VEG OIL NOT WALKERS NOT PREMIUM CRISPS NOT FRIED IN SUNFLOWER OIL.			61	Potato based crisps – full fat
Proper Popcorn	4408	POPCORN SALTED E.G. MICROWAVE OR PURCHASED			77	Sweets (non-chocolate)
propercrisps	10001	POTATO CRISPS HIGH OLEIC SUNFLOWER OIL EG WALKERS			61	Potato based crisps – full fat
Quorn Korma	1943	VEGETABLE CURRY			115	Quorn/TVP and dishes
Quorn Lasagne	6323	QUORN VEGETARIAN LASAGNE FROZEN/CHILLED READY MEAL			115	Quorn/TVP and dishes
Rad Frt Jc Car 125ml	8450	MIXED FRUIT JUICE CANNED UNSWEETENED 100% JUICE			86	Fruit juices
Rad Water 330ml	10763	MINERAL WATER NAS FRUIT FLAVOUR WITH SWEETENER			90	Water
Radnor fizz	2340	FRUIT JUICE DRINK CARB LESS THAN 50% JUICE NOT CANNED			85	Other carbonated drinks (not diet)
Radnor Fizz 300 ml	2340	FRUIT JUICE DRINK CARB LESS THAN 50% JUICE NOT CANNED			85	Other carbonated drinks (not diet)
Radnor Splash 500ml	10763	MINERAL WATER NAS FRUIT FLAVOUR WITH SWEETENER			90	Water
Raspberry Coco Spong	374	SPONGE CAKE WITH MARGARINE, JAM FILLING, HOMEMADE			16	Cakes: sweet buns, sweet pastries, fruit scones and custard tart (sweet but not savoury based items)
Rice Pudding	9337	RICE PUDDING MADE WITH SEMI SKIMMED MILK			17	Milk based sweet puddings
Roast Beef Dinner	1320	ROAST BEEF DINNER WITH YORKSHIRE PUD POTATOES VEG			40	Beef and beef dishes
Roast Beef&York/Pud	970	BEEF TOPSIDE ROAST LEAN ONLY	3964 - YORKSHIRE PUDDING, WHOLE MILK, EGG, PACKET MIX		40	Beef and beef dishes
Roast Chicken Dinner	8040	ROAST CHICKEN WITH POTATOES AND VEGETABLES PURCHASED ONLY			45	Chicken/Turkey dishes
Roast Loin Pork	9451	PORK LOIN JOINT ROASTED LEAN ONLY			41	Pork and pork dishes
Roast Pork Dinner	1352	PORK ROAST DINNER FROZEN READY MEAL			41	Pork and pork dishes
Roast Turkey	1146	TURKEY ROAST LIGHT AND DARK MEAT AND SKIN			45	Chicken/Turkey dishes
Roast Turkey Dinner	9358	ROAST TURKEY PLATTER READY MEAL WITH POTATOES VEG STUFFING			45	Chicken/Turkey dishes
S/F Chicken	8253	CHICKEN BREAST COATED PURCHASED FRIED IN P/S OIL NO BONES			44	Chicken/Turkey in breadcrumbs
Salad bar plate	11468	FINECUT SALAD (E.G. INCLUDING LETTUCE, PEPPER, CARROT, SWEETCORN, CABBAGE), NO DRESSING			70	Other vegetables (excluding potato): carrots, green beans, pulses, cabbage, tomato base sauce, mushrooms, sweetcorn, stir fried vegetables, green salad
Salad Bowl	11468	FINECUT SALAD (E.G. INCLUDING LETTUCE, PEPPER, CARROT, SWEETCORN, CABBAGE), NO DRESSING			70	Other vegetables (excluding potato): carrots, green beans, pulses, cabbage, tomato base sauce, mushrooms, sweetcorn, stir fried vegetables, green salad
Salad Meal	0	0			70	Other vegetables (excluding potato): carrots, green beans, pulses, cabbage, tomato base sauce, mushrooms, sweetcorn, stir fried vegetables, green salad
Salad Meal & Dessert	0	0			70	Other vegetables (excluding potato): carrots, green beans, pulses, cabbage, tomato base sauce, mushrooms, sweetcorn, stir fried vegetables, green salad
Salad Meal Deal	0	0			70	Other vegetables (excluding potato): carrots, green beans, pulses, cabbage, tomato base sauce, mushrooms, sweetcorn, stir fried vegetables, green salad
Salad of the Day	0	0			70	Other vegetables (excluding potato): carrots, green beans, pulses, cabbage, tomato base sauce, mushrooms, sweetcorn, stir fried vegetables, green salad
Salad Portion	11468	FINECUT SALAD (E.G. INCLUDING LETTUCE, PEPPER, CARROT, SWEETCORN, CABBAGE), NO DRESSING			70	Other vegetables (excluding potato): carrots, green beans, pulses, cabbage, tomato base sauce, mushrooms, sweetcorn, stir fried vegetables, green salad
Sandwich	0	0			110	Cereal based savouries with vegetable or meat additions: bhajis, samosas, pakora, prawn toasts, spring rolls, meat filled spring roll
Sandwich Meal Deal	0	0			110	Cereal based savouries with vegetable or meat additions: bhajis, samosas, pakora, prawn toasts, spring rolls, meat filled spring roll
Sandwich Stottie	0	0			110	Cereal based savouries with vegetable or meat additions: bhajis, samosas, pakora, prawn toasts, spring rolls, meat filled spring roll
Sauce portion	0	0			97	Other sauces e.g. vinegar, salad cream, tartare sauce, cook-in-canned sauce
Sauce/Gravy/Curry	0	0			97	Other sauces e.g. vinegar, salad cream, tartare sauce, cook-in-canned sauce
Sausage & onion	11529	PORK SAUSAGE, GRILLED	1789 - ONIONS FRIED BLENDED VEGETABLE OIL		48	Sausages
Sausage &Onion Gravy	11529	PORK SAUSAGE, GRILLED	5144 - ONION GRAVY		48	Sausages
Sausage bun	11529	PORK SAUSAGE, GRILLED	10778 - BREAD ROLLS, WHITE WITH ADDED WHEATGERM		48	Sausages
Sausage rolls	1306	SAUSAGE ROLL FLAKY PASTRY			49	Pies and pastries
Small Soup Baguett	0	0			99	Soups
Small Stottie	0	0			110	Cereal based savouries with vegetable or meat additions: bhajis, samosas, pakora, prawn toasts, spring rolls, meat filled spring roll
Soup & Bread roll	0	0			99	Soups
Soup & Main Meal	0	0			99	Soups
Soup and Bread Roll	0	0			99	Soups
Soup of the Day	0	0			99	Soups
Soup with Roll	0	0			99	Soups
Spaghi Bolognese	11506	SPAGHETTI BOLOGNESE, HOME MADE (PASTA AND SAUCE)			107	Meat based pasta dishes
Special Roll	0	0			1	White bread/rolls
Spicy Meat Balls	6009	PORK MEATBALLS HOMEMADE			40	Beef and beef dishes
Spicy potato	5376	BOMBAY ALOO			65	Potato, other
Sponge Cake	374	SPONGE CAKE WITH MARGARINE, JAM FILLING, HOMEMADE			16	Cakes: sweet buns, sweet pastries, fruit scones and custard tart (sweet but not savoury based items)
Standard Biscuits	0	0			14	Sweet biscuits
Standard sandwich	0	0			110	Cereal based savouries with vegetable or meat additions: bhajis, samosas, pakora, prawn toasts, spring rolls, meat filled spring roll
Sticky Date Pud	10318	STICKY TOFFEE PUDDING PURCHASED			111	Non milk based sweet puddings: (excluding yoghurts and canned/stewed fruits) e.g. meringue, cheesecake, gateaux, jelly, fruit pies (pastry), crumble
Stottie	0	0			110	Cereal based savouries with vegetable or meat additions: bhajis, samosas, pakora, prawn toasts, spring rolls, meat filled spring roll
Strawberry Cheesecak	6962	CHEESECAKE, FRUIT, INDIVIDUAL FULL FAT, PURCHASED			111	Non milk based sweet puddings: (excluding yoghurts and canned/stewed fruits) e.g. meringue, cheesecake, gateaux, jelly, fruit pies (pastry), crumble
Stuffed Peppers	11507	STUFFED PEPPER WITH MEAT AND RICE			102	Vegetable dishes: vegetable curry, vegetable stew
Suso Cans	2404	CARBONATED FRUIT JUICE DRINK 50% JUICE NOT LOW CAL			85	Other carbonated drinks (not diet)
Susu Can	2404	CARBONATED FRUIT JUICE DRINK 50% JUICE NOT LOW CAL			85	Other carbonated drinks (not diet)
Sweet Chilli Chicken	7777	CHICKEN, SWEET AND SOUR, NO BONES, WITH SAUCE INC TAKEAWAY			45	Chicken/Turkey dishes
Sweet Chilli Enchil	2717	CHICKEN ENCHILLADAS PURCHASED			45	Chicken/Turkey dishes
Sweet Chilli Sauces	8074	SWEET CHILLI SAUCE DIPPING SAUCE			97	Other sauces e.g. vinegar, salad cream, tartare sauce, cook-in-canned sauce
Sweet n sour noodles	6042	SWEET & SOUR SAUCE WITH PINEAPPLE	32 - PASTA NOODLES EGG BOILED		105	Noodles and noodle dishes
Sweet/Sour & Noodles	6042	SWEET & SOUR SAUCE WITH PINEAPPLE	32 - PASTA NOODLES EGG BOILED		105	Noodles and noodle dishes
Sweetcorn	10795	SWEETCORN, CANNED, DRAINED, NON ADDED SUGAR OR SALT			70	Other vegetables (excluding potato): carrots, green beans, pulses, cabbage, tomato base sauce, mushrooms, sweetcorn, stir fried vegetables, green salad
Swiss Roll	8507	SWISS ROLL WITH JAM AND CREAM FILLING			16	Cakes: sweet buns, sweet pastries, fruit scones and custard tart (sweet but not savoury based items)
Tandoori Flat Bread	7622	NAAN BREAD PLAIN			101	Bread, other >8g/100g fat
Tandoori flatbread	7622	NAAN BREAD PLAIN			101	Bread, other >8g/100g fat
Teacake	385	TEACAKES, TOASTED			3	Sweet breads: malt bread, currant bread
Tikka Masala & Rice	1362	CHICKEN CURRY KORMA STYLE WITH CREAM OR COCONUT	55 - WHITE RICE EASY COOK BOILED		45	Chicken/Turkey dishes
Toast	10777	BREAD, 50% WHITE AND 50% WHOLEMEAL FLOURS TOASTED			1	White bread/rolls
Toast & Butter	10777	BREAD, 50% WHITE AND 50% WHOLEMEAL FLOURS TOASTED	11201 - FLORA ORIGINAL		1	White bread/rolls
Toast Main Hall	10777	BREAD, 50% WHITE AND 50% WHOLEMEAL FLOURS TOASTED			1	White bread/rolls
Toasted Tea Cake	385	TEACAKES, TOASTED			3	Sweet breads: malt bread, currant bread
Toastie	11452	CHEESE SANDWICH WITH WHITE/MALTED BREAD			29	Cheese dishes: macaroni cheese, cheese sauce
Tomato Pasta	11498	PASTA WITH VEGETABLE-BASED SAUCE			106	Non meat based pasta dishes
TrayBake	0	0			16	Cakes: sweet buns, sweet pastries, fruit scones and custard tart (sweet but not savoury based items)
Triangular Sandwich	0	0			110	Cereal based savouries with vegetable or meat additions: bhajis, samosas, pakora, prawn toasts, spring rolls, meat filled spring roll
Tropicana juice	8450	MIXED FRUIT JUICE CANNED UNSWEETENED 100% JUICE			86	Fruit juices
Tub Grapes	2041	GRAPES BLACK & RED RAW FLESH & SKIN ONLY NOT PIPS			73	Fresh fruit
Tuna	8130	TUNA MAYONNAISE HOMEMADE			54	Oily fish
Veg Bolognaise	9180	VEGETARIAN BOLOGNAISE CODE 9180			106	Non meat based pasta dishes
Veg Burger	4203	VEGIE BURGER PURCHASED GRILLED			115	Quorn/TVP and dishes
Veg Chickpea Pocket	3543	CHICKPEA AND VEGETABLE CURRY WITH COOK IN SAUCE AND PEPPERS	116 - BREAD PITTA WHITE		102	Vegetable dishes: vegetable curry, vegetable stew
Veg Chinese Noodles	10153	VEGETABLE CHOW MEIN			105	Noodles and noodle dishes
Veg Fajita	8377	STIR FRY VEGETABLES PURCHASED FROZEN BOILED	6838 - TORTILLA (WHEAT) SOFT		102	Vegetable dishes: vegetable curry, vegetable stew
Veg Fajita Wrap	8377	STIR FRY VEGETABLES PURCHASED FROZEN BOILED	6838 - TORTILLA (WHEAT) SOFT		102	Vegetable dishes: vegetable curry, vegetable stew
Veg Pea Pota Curry	3543	CHICKPEA AND VEGETABLE CURRY WITH COOK IN SAUCE AND PEPPERS			102	Vegetable dishes: vegetable curry, vegetable stew
Veg Spring Rolls	9859	SPRING ROLL WITH MEAT AND VEGE			110	Cereal based savouries with vegetable or meat additions: bhajis, samosas, pakora, prawn toasts, spring rolls, meat filled spring roll
Veg/Salad	0	0			70	Other vegetables (excluding potato): carrots, green beans, pulses, cabbage, tomato base sauce, mushrooms, sweetcorn, stir fried vegetables, green salad
Vegetable Fajita Wra	8377	STIR FRY VEGETABLES PURCHASED FROZEN BOILED	6838 - TORTILLA (WHEAT) SOFT		102	Vegetable dishes: vegetable curry, vegetable stew
vegetable wrap	8390	STIR FRIED VEGETABLES PURCHASED FROZEN FRIED IN BLENDED VEG	6838 - TORTILLA (WHEAT) SOFT		110	Cereal based savouries with vegetable or meat additions: bhajis, samosas, pakora, prawn toasts, spring rolls, meat filled spring roll
Vegetairan	0	0				0
Vegetarian meal deal	0	0			102	Vegetable dishes: vegetable curry, vegetable stew
Water	5000	WATER NOT AS A DILUENT			90	Water
water 330ml	5000	WATER NOT AS A DILUENT			90	Water
Water Meal Deal	0	0				0
Wrap	0	0			110	Cereal based savouries with vegetable or meat additions: bhajis, samosas, pakora, prawn toasts, spring rolls, meat filled spring roll
Wrap Meal Deal	0	0			110	Cereal based savouries with vegetable or meat additions: bhajis, samosas, pakora, prawn toasts, spring rolls, meat filled spring roll
Wraps	0	0			110	Cereal based savouries with vegetable or meat additions: bhajis, samosas, pakora, prawn toasts, spring rolls, meat filled spring roll
Yoghurt	704	YOGURT LOW FAT FRUIT			18	Low fat yoghurt/fromage frais
